# Supplementary material for: Plasma levels of high-mobility group box 1 and soluble receptor for advanced glycation end products in primary antiphospholipid antibody syndrome patients
Source: PLoS One. 2017 May 30;12(5):e0178404. doi: 10.1371/journal.pone.0178404 (PMC5448773; doi:10.1371/journal.pone.0178404)
Supplement: S1 File — (XLS) [file pone.0178404.s001.xls]

## Sheet: 抗磷脂症候群F14196
Case	Sex	Subgroup (1: pAPS, 2: APA+SLE, 3: APS+SLE, 4: HC)	APS manifestations (areterial1, venous2, obstetric3, noncriteria4)	Age (yr)	sRAGE (pg/ml)	HMGB1 (ng/ml)	Disease duration (yr)	anti-dsDNA (WHO units/ml)	C3 (mg/dl)	C4 (mg/dl)	HCQ	Prednisone equivalent dose (g/day)	MMF	MTX	Azathioprine	CsA	Warfarin	Enoxaparin	Aspirin	Clopidogrel	Rituximab	Belimumab	LA	ACA IgG	ACA IgM	IgG ABGPI	IgM ABGPI
1	0	2		45	6949.66	21.2593	25	11.6	120.7	26.9	0	7.5	0	0	1	0	1	0	0	0	0	0	1	0	0	0	0
2	0	1	4	52		2.70788	24				1	10	0	0	1	0	0	0	1	0	0	0	1	0	0	0	0
3	0	1	1	50	3161.25	1.91176	15				1	0	0	0	0	0	0	0	1	0	0	0	1	0	0	0	0
4	0	1	1	42	2023.05	16.4726	3				1	0	0	0	0	0	1	0	0	0	0	0	1	0	0	0	0
5	0	2		53	2393.23	1.51106	20	107.8	97.3	24.7	1	2.5	0	0	0	0	0	0	1	0	0	0	1	0	0	0	0
6	0	2		40	3040.23	3.31592	18	361.3	65.6	33.4	1	5	1	0	0	1	0	0	0	0	0	0	1	1	0	0	0
7	0	2		37	2691.51	0.621228	15	456	71.1	21.9	1	10	0	1	0	0	0	0	1	0	0	0	0	0	1	0	0
8	0	1	2	46	3707.79	65.188	4				1		0	0	0	0	1	0	1	0	0	0	1	0	0	0	0
9	0	2		23	2473.62	3.41503	15	451	50.6	12.4	1	5	0	1	0	1	0	0	1	0	0	0	1	1	0	0	0
10	0	2		35	2630.07	18.1786	10	382	80.6	16.3	1	10	0	1	0	0	0	0	1	0	0	0	1	0	1	0	0
11	0	2		35	1866.45	45.6672	12	291	77.6	18.8	0		0	0	1	0	0	0	1	0	0	1	1	0	0	0	0
12	0	3	1	37	5814.43	11.1543	10	150.3	93.3	10.0	1	2.5	0	0	1	0	0	1	1	0	0	0	1	1	0	1	0
13	0	3	4	25	2884.55	10.326	9	79.3	92.7	11.9	1	0	0	0	0	0	0	0	0	1	0	0	1	0	0	0	0
14	0	2		74	6235.98	10.3267	5	30.9	115.1	18.5	1	5	0	0	1	0	0	0	0	0	0	0	1	0	0	0	0
15	0	3	1	41	6313.97	1.51136	6	205.1	75.5	13.7	1	10	0	0	1	0	0	0	1	0	0	0	1	0	0	0	0
16	0	1	3	34	2704.93	4.16875	6				1	0	0	0	0	0	0	0	0	1	0	0	1	1	0	0	0
17	0	3	1	21	2641.74	5.83522	4	106.3	61.3	22.8	1	0	0	0	1	0	1	0	1	0	0	0	1	0	0	0	0
18	0	2		23		0.99912	5	258.7	91.0	15.6	1	20	0	0	0	0	1	0	0	0	0	0	1	0	0	0	0
19	0	3	2	27	2279.34	22.7923	4	188	88.4	34.1	1	5	0	0	0	0	0	0	0	1	0	0	1	0	0	0	0
20	1	2		25	3401.71	6.83501	11	13.1	101.4	34.5	1	5	0	0	1	0	0	0	0	0	0	0	1	0	0	0	0
21	1	2		24	4969.2	41.337	4	30.9	94.8	7.2	1	7.5	0	0	0	1	0	0	1	0	0	0	1	0	1	0	1
22	0	1	1	51	14380.5	40.6775	7				1	2.5	0	0	0	0	1	0	0	0	1	0	0	0	1	0	0
23	0	3	3	52	7171.15	15.5478	21	41.7	88.8	12.8	0	2.5	0	0	0	0	0	0	0	0	0	0	1	0	0	0	0
24	0	2		57		0.446466	27	317	85.0	2.2	1	10	0	0	0	0	0	0	1	0	0	0	1	1	0	0	0
25	0	3	1	52	1706.72	5.5364	8	164.3	125.8	36.9	1	5	1	0	0	0	0	0	1	0	0	0	1	1	0	1	0
26	0	2		43	8155.83	13.2364	9	59.4	86.7	21.3	1	30	0	0	0	0	0	0	0	0	0	1	1	0	1	0	0
27	0	2		38	2398.47	22.1015	9	88.8	66.4	11.7	1	5	0	0	1	1	0	0	1	0	0	0	0	0	1	0	0
28	0	1	2	45	1993.48	9.88927	13				1	0	0	0	0	0	1	0	0	0	0	0	0	0	1	0	0
29	1	3	1	37	2353.12	31.5239	10	13.3	101.2	21.7	1	10	1	0	0	0	0	0	1	0	0	0	1	0	0	0	0
30	0	3	3	46	5798.35	2.78046	17	256	78.7	38.0	1	5	0	1	0	0	0	0	0	0	0	0	0	0	1	0	0
31	0	3	2	55	3304.26	2.57934	18				1	0	0	0	1	0	1	0	1	0	0	0	1	0	0	0	0
32	1	2		52	2766.25	1.71421	13	131.4	87.8	8.7	1	10	0	0	0	0	0	0	1	0	0	0	1	1	0	1	0
33	0	2		51	2007.1	13.7597	16	15.5	147.9	19.4	0	0	0	0	1	0	0	0	1	0	0	0	1	0	1	0	1
34	0	1	4	24	8241.41	29.8286	10				0	1.4	0	1	1	0	0	0	1	0	0	0	1	1	1	1	1
35	0	1	1	39	13115.4	10.4295	11				1	0	0	0	1	0	0	0	1	0	0	0	1	0	0	0	0
36	0	2		33		8.98558	16	405.9	54.1	7.0	1	10	0	0	1	0	0	0	1	0	0	0	1	0	1	0	0
37	0	1	2	66	12626.5	0.446466	12				1	10	0	0	0	0	1	0	0	0	0	0	1	0	0	0	0
38	1	1	4	55	4233.58	2.98348	4				1	0	0	0	0	0	0	0	1	0	0	0	1	1	0	1	0
39	0	3	2	30	3560.77	30.8194	19	162.4	67.9	9.9	0	5	0	1	1	0	1	0	1	0	0	0	1	0	1	0	0
40	0	3	2,3	46	2793.15	2.44613	11	192.4	88.5	28.6	1	7.5	0	0	0	0	0	0	1	0	0	0	1	1	0	0	0
41	1	4		32	9650.72	8.34484
42	0	4		36	7709.91	5.58306
43	1	4		31	7910.12	7.17527
44	0	4		36	10922	10.2072
45	0	4		28	6867.33	18.9892
46	0	4		20	5910.86	16.1499
47	0	4		39	10933.8	5.57653
48	1	4		35	5061.6	12.797
49	0	4		36	7670.65	11.1878
50	0	4		31	3594.59	8.91181
